# Supplementary material for: Sulfonamidoboronic Acids as “Cross-Class” Inhibitors of an Expanded-Spectrum Class C Cephalosporinase, ADC-33, and a Class D Carbapenemase, OXA-24/40: Strategic Compound Design to Combat Resistance in Acinetobacter baumannii
Source: Antibiotics (Basel). 2023 Mar 24;12(4):644. doi: 10.3390/antibiotics12040644 (PMC10135033; doi:10.3390/antibiotics12040644)
Supplement: Supplementary file 1 [file antibiotics-12-00644-s001.zip]

Archive with 1 entries (1 files):
- antibiotics-2283409-supplementary.pdf
